# Supplementary material for: Placental biology links genetic, epigenetic, ancestral, and social determinants to maternal–fetal health inequities
Source: Front Reprod Health. 2026 Apr 15;8:1783837. doi: 10.3389/frph.2026.1783837 (PMC13124936; doi:10.3389/frph.2026.1783837)
Supplement: SUPPLEMENTARY TABLE S1 — Genome-wide association studies of placenta-mediated pregnancy complications that include participants of African ancestry. This table summarizes genome-wide association studies (GWAS) investigating placenta-mediated pregnancy complications—including preeclampsia, preterm birth, gestational diabetes, and related maternal traits—that include participants of African ancestry. For each study, we report the lead locus, lead variant, effect size, statistical significance, ancestry representation, and analytical strategy used to account for population structure. Despite increasing recognition of the importance of diverse genomic datasets, African-ancestry representation in these studies remains limited relative to European-ancestry cohorts, highlighting a persistent imbalance in genomic research and the need for expanded inclusion to improve locus discovery, fine-mapping resolution, and the generalizability of genetic findings. AFR, African ancestry; GWAS, genome-wide association study; OR, odds ratio; PC, principal component; MDS, multidimensional scaling; MR-MEGA, meta-regression of multi-ethnic genetic association. Effect sizes are reported as odds ratios (OR) or β coefficients as described in the original studies. [file Table1.xlsx]

## Sheet: Sheet1
PMID [REF]	Study label	Trait	Lead locus (nearest gene)	Lead variant	Effect	P value	African-ancestry representation	Analysis
25599974 [118]	NICHD GPN-PBR	Early spontaneous preterm birth (<34 weeks)	DCP1A	rs17053026	OR 0.44	1e-06	22.8% (African ancestry)	Race-matched association; MDS-adjusted logistic regression
25599974 [118]	NICHD GPN-PBR	Early spontaneous preterm birth (<34 weeks)	LOC100128365 (6p22/MHC)	rs17527054	OR 0.39	2.7e-12	22.8% (African ancestry)	Race-matched association; additional ancestry covariate adjustment
25599974 [118]	NICHD GPN-PBR	Early spontaneous preterm birth (<34 weeks)	RNASET2	rs3777722	OR 0.57	1.4e-10	22.8% (African ancestry)	Race-matched association; PC-adjusted
35220425 [113]	GenDIP (Pervjakova 2022)	Gestational diabetes mellitus	MTNR1B	rs10830963	OR 1.41 (95% CI 1.35–1.47)	4.3e-54	1.7% (African ancestry)	Trans-ancestry meta-regression (MR-MEGA)
35220425 [113]	GenDIP (Pervjakova 2022)	Gestational diabetes mellitus	TCF7L2	rs7903146	OR 1.22 (95% CI 1.16–1.27)	4e-16	1.7% (African ancestry)	Trans-ancestry meta-regression (MR-MEGA)
35220425 [113]	GenDIP (Pervjakova 2022)	Gestational diabetes mellitus	CDKAL1	rs9348441	OR 1.13 (95% CI 1.08–1.18)	1.6e-14	1.7% (African ancestry)	Trans-ancestry meta-regression (MR-MEGA)
35220425 [113]	GenDIP (Pervjakova 2022)	Gestational diabetes mellitus	CDKN2A–CDKN2B	rs10811662	OR 1.14 (95% CI 1.09–1.20)	4.1e-09	1.7% (African ancestry)	Trans-ancestry meta-regression (MR-MEGA)
35220425 [113]	GenDIP (Pervjakova 2022)	Gestational diabetes mellitus	HKDC1	rs9663238	OR 1.14 (95% CI 1.09–1.19)	2.9e-08	1.7% (African ancestry)	Trans-ancestry meta-regression (MR-MEGA)
38714721 [114]	nuMoM2b (ancestry-stratified + meta)	Gestational diabetes mellitus	ZBTB20	rs72956265	OR 3.26	3e-08	16.5% (African ancestry)	Meta-analysis across ancestry strata (EUR+AFR+AMR)
38714721 [114]	nuMoM2b (ancestry-stratified + meta)	Gestational diabetes mellitus	RPL7P20	rs79596863	OR 2.75	9.9e-09	16.5% (African ancestry)	EUR-specific signal (reported within multi-ancestry framework)
38714721 [114]	nuMoM2b (ancestry-stratified + meta)	Gestational diabetes mellitus	GUCY1A2	rs10890563	OR 1.93	3.9e-08	16.5% (African ancestry)	Meta-analysis across ancestry strata (EUR+AFR+AMR)
37248299 [112]	Multi-biobank HDP meta-analysis	Gestational hypertension	MECOM	rs9855086	OR 1.08	6.6e-08	0.7% (AFR; discovery)	Multi-ancestry meta-analysis (EUR-dominant discovery)
37248299 [112]	Multi-biobank HDP meta-analysis	Gestational hypertension	FGF5	rs16998073	OR 1.12	1.5e-11	0.7% (AFR; discovery)	Multi-ancestry meta-analysis (EUR-dominant discovery)
37248299 [112]	Multi-biobank HDP meta-analysis	Gestational hypertension	NPR3	rs13154066	OR 1.10	4.5e-10	0.7% (AFR; discovery)	Multi-ancestry meta-analysis (EUR-dominant discovery)
37248299 [112]	Multi-biobank HDP meta-analysis	Gestational hypertension	TNS2–CSAD	rs7139122	OR 1.37	8.3e-09	0.7% (AFR; discovery)	Multi-ancestry meta-analysis (EUR-dominant discovery)
37248299 [112]	Multi-biobank HDP meta-analysis	Gestational hypertension	RGL3	rs167479	OR 1.11	2.5e-10	0.7% (AFR; discovery)	Multi-ancestry meta-analysis (EUR-dominant discovery)
37248299 [112]	Multi-biobank HDP meta-analysis	Gestational hypertension	PREX1	rs2208589	OR 1.14	2.9e-09	0.7% (AFR; discovery)	Multi-ancestry meta-analysis (EUR-dominant discovery)
37248299 [112]	Multi-biobank HDP meta-analysis	Gestational hypertension	ZNF831	rs260017	OR 1.16	1.2e-13	0.7% (AFR; discovery)	Multi-ancestry meta-analysis (EUR-dominant discovery)
37248299 [112]	Multi-biobank HDP meta-analysis	Gestational hypertension	MTHFR–CLCN6	rs17367504	OR 1.14	4.9e-10	0.7% (AFR; discovery)	Multi-ancestry meta-analysis (EUR-dominant discovery)
28598419 [116]	Boston Birth Cohort (AA-centered)	Gestational length (weeks; continuous)	15q26 (intergenic)	rs8029754	β −0.87 weeks (SE 0.15)	1.9e-08	100% (African ancestry)	Single-ancestry main-effect GWAS (linear regression)
38714721 [114]	nuMoM2b (ancestry-stratified + meta)	Gestational length (weeks; continuous)	WFDC1	rs2550487	β −1.28 weeks	3.6e-09	16.1% (African ancestry)	Meta-analysis across ancestry strata; EUR-specific signal reported
38714721 [114]	nuMoM2b (ancestry-stratified + meta)	Gestational length (weeks; continuous)	AC005052.1	rs58548906	β −1.43 weeks	4.1e-08	16.1% (African ancestry)	Meta-analysis across ancestry strata (EUR+AFR+AMR)
33239672 [119]	EUR recurrent miscarriage meta-analysis	Multiple consecutive miscarriage (≥3)	Intergenic (chr9)	rs7859844	OR 1.68 (95% CI 1.42–1.99)	2e-09	0% (EUR-only)	EUR-only fixed-effects meta-analysis
33239672 [119]	EUR recurrent miscarriage meta-analysis	Multiple consecutive miscarriage (≥3)	NAV2/E2F8	rs143445068	OR 3.43 (95% CI 2.35–5.00)	1.8e-10	0% (EUR-only)	EUR-only fixed-effects meta-analysis
33239672 [119]	EUR recurrent miscarriage meta-analysis	Multiple consecutive miscarriage (≥3)	Intergenic (chr21)	rs183453668	OR 3.78 (95% CI 2.44–5.85)	2.5e-09	0% (EUR-only)	EUR-only fixed-effects meta-analysis
33239672 [119]	EUR recurrent miscarriage meta-analysis	Multiple consecutive miscarriage (≥3)	Intergenic (chr2)	rs138993181	OR 3.61 (95% CI 2.23–5.84)	1.7e-07	0% (EUR-only)	EUR-only meta-analysis (candidate/secondary)
37248299 [112]	Multi-biobank HDP meta-analysis	Preeclampsia/eclampsia	MTHFR–CLCN6	rs149764880	OR 1.12	8.8e-11	0.3% (AFR; discovery); 3.1% (AFR; follow-up)	Multi-ancestry meta-analysis (EUR-dominant discovery)
37248299 [112]	Multi-biobank HDP meta-analysis	Preeclampsia/eclampsia	WNT3A	rs708119	OR 1.08	7.8e-09	0.3% (AFR; discovery); 3.1% (AFR; follow-up)	Multi-ancestry meta-analysis (EUR-dominant discovery)
37248299 [112]	Multi-biobank HDP meta-analysis	Preeclampsia/eclampsia	MECOM	rs9855086	OR 1.08	1.6e-11	0.3% (AFR; discovery); 3.1% (AFR; follow-up)	Multi-ancestry meta-analysis (EUR-dominant discovery)
37248299 [112]	Multi-biobank HDP meta-analysis	Preeclampsia/eclampsia	FGF5	rs16998073	OR 1.11	2.3e-15	0.3% (AFR; discovery); 3.1% (AFR; follow-up)	Multi-ancestry meta-analysis (EUR-dominant discovery)
37248299 [112]	Multi-biobank HDP meta-analysis	Preeclampsia/eclampsia	MICA	rs2442752	OR 1.07	3.8e-08	0.3% (AFR; discovery); 3.1% (AFR; follow-up)	Multi-ancestry meta-analysis (EUR-dominant discovery)
37248299 [112]	Multi-biobank HDP meta-analysis	Preeclampsia/eclampsia	LINC00484	rs5899121	OR 1.12	1.4e-07	0.3% (AFR; discovery); 3.1% (AFR; follow-up)	Multi-ancestry meta-analysis (EUR-dominant discovery)
37248299 [112]	Multi-biobank HDP meta-analysis	Preeclampsia/eclampsia	PGR	rs2508372	OR 1.11	3.4e-11	0.3% (AFR; discovery); 3.1% (AFR; follow-up)	Multi-ancestry meta-analysis (EUR-dominant discovery)
37248299 [112]	Multi-biobank HDP meta-analysis	Preeclampsia/eclampsia	SH2B3	rs10774624	OR 1.09	1e-11	0.3% (AFR; discovery); 3.1% (AFR; follow-up)	Multi-ancestry meta-analysis (EUR-dominant discovery)
37248299 [112]	Multi-biobank HDP meta-analysis	Preeclampsia/eclampsia	FLT1	rs7318880	OR 1.09	1.6e-12	0.3% (AFR; discovery); 3.1% (AFR; follow-up)	Multi-ancestry meta-analysis (EUR-dominant discovery)
37248299 [112]	Multi-biobank HDP meta-analysis	Preeclampsia/eclampsia	FTO	rs1421085	OR 1.09	3.3e-13	0.3% (AFR; discovery); 3.1% (AFR; follow-up)	Multi-ancestry meta-analysis (EUR-dominant discovery)
37248299 [112]	Multi-biobank HDP meta-analysis	Preeclampsia/eclampsia	RGL3	rs167479	OR 1.10	1.8e-11	0.3% (AFR; discovery); 3.1% (AFR; follow-up)	Multi-ancestry meta-analysis (EUR-dominant discovery)
37248299 [112]	Multi-biobank HDP meta-analysis	Preeclampsia/eclampsia	ZNF831	rs259983	OR 1.14	1.3e-15	0.3% (AFR; discovery); 3.1% (AFR; follow-up)	Multi-ancestry meta-analysis (EUR-dominant discovery)
37248299 [112]	Multi-biobank HDP meta-analysis	Preeclampsia/eclampsia	FGL1	rs2653414	OR 1.36	3.4e-11	0.3% (AFR; discovery); 3.1% (AFR; follow-up)	Multi-ancestry meta-analysis (EUR-dominant discovery)
37248299 [112]	Multi-biobank HDP meta-analysis	Preeclampsia/eclampsia	UPB1	rs17572606	OR 1.41	4.6e-08	0.3% (AFR; discovery); 3.1% (AFR; follow-up)	Multi-ancestry meta-analysis (EUR-dominant discovery)
38714721 [114]	nuMoM2b (ancestry-stratified + meta)	Preeclampsia/eclampsia	NA	NA	NA	NA	17.1% (African ancestry)	Meta-analysis across ancestry strata (EUR+AFR+AMR)
38714721 [114]	nuMoM2b (ancestry-stratified + meta)	Pregnancy loss	RGMA	rs62021480	OR 3.53	4.5e-11	18.6% (EUR+AFR)	Meta-analysis with AMR excluded (low case count)
38714721 [114]	nuMoM2b (ancestry-stratified + meta)	Pregnancy loss	TRMU	rs142795512	OR 5.31	9.6e-10	18.6% (EUR+AFR)	Meta-analysis with AMR excluded (low case count)
28598419 [116]	Boston Birth Cohort (AA-centered)	Preterm birth	COL24A1	rs11161721	G×E (interaction only)	1.8e-08	100% (African ancestry)	African-ancestry discovery with cross-ancestry replication (G×E)
28598419 [116]	Boston Birth Cohort (AA-centered)	Preterm birth	8p12 (intergenic)	rs149014416	OR 2.30 (95% CI 1.70–3.20)	1.1e-08	100% (African ancestry)	Single-ancestry main-effect GWAS
28598419 [116]	Boston Birth Cohort (AA-centered)	Spontaneous preterm birth	HGF	rs1558001	OR 1.70 (95% CI 1.40–2.00)	3e-08	100% (African ancestry)	Single-ancestry main-effect GWAS
32726798 [117]	Boston Birth Cohort (AA-centered)	Spontaneous preterm birth	PTPRD	rs35331017	G×E (interaction only)	4.7e-08	100% (African ancestry)	African-ancestry discovery with cross-ancestry replication (G×E)
33239672 [119]	Trans-ethnic miscarriage meta-regression	Sporadic miscarriage	Intergenic (chr7)	rs10270417	Not interpreted (cohort-driven)	5.97e-09	Included (not quantified)	Trans-ethnic meta-regression (MR-MEGA)
33239672 [119]	EUR sporadic miscarriage meta-analysis	Sporadic miscarriage	FGF9/MICU9	rs146350366	OR 1.39 (95% CI 1.24–1.56)	3.15e-08	0% (EUR-only)	EUR-only fixed-effects meta-analysis
